# Supplementary material for: β-adrenergic receptor signaling evokes the PKA-ASK axis in mature brown adipocytes
Source: PLoS One. 2020 Oct 27;15(10):e0232645. doi: 10.1371/journal.pone.0232645 (PMC7591029; doi:10.1371/journal.pone.0232645)
Supplement: S1 Raw data — (XLSX) [file pone.0232645.s005.xlsx]

## Sheet: Fig 3D
WT	T99A	S108A	S973A	S993A
2.90636	1.38968
2.89542	1.91138	3.0844
2.14807	1.08714
2.73759		1.55078	2.56839
1.45142				1.11387
1.8227		3.09832
1.64664			1.25736
2.11557			1.6688
1.91526		2.52754	2.39538	1.66219
1.84942	1.17559	0.80881		1.43896
2.08379	1.86398	1.37624		1.44928
2.43132				1.23224

## Sheet: Fig 3E
WT	T99A		WT	S108A		WT	S973A		WT	S993A
2.90636	1.38968		2.89542	3.0844		2.73759	2.56839		1.45142	1.11387
2.89542	1.91138		2.73759	1.55078		1.64664	1.25736		1.91526	1.66219
2.14807	1.08714		1.8227	3.09832		2.11557	1.6688		1.84942	1.43896
1.84942	1.17559		1.91526	2.52754		1.91526	2.39538		2.08379	1.44928
2.08379	1.86398		1.84942	0.80881					2.43132	1.23224
			2.08379	1.37624

## Sheet: Fig 3F
T99A	S993A
1.58686	2.06353
2.03189	1.82313
1.60818	1.56643

## Sheet: S1D
	WT					ASK1, 2, 3 TKO
Pparg	0.736788	1.35079	1.0094	1.11433	0.94712	1.13695	1.91444	0.737421	0.985934	0.972687
Fasn	0.918066	0.824617	1.0377	1.751	0.94633	1.37225	0.658847	1.05918	0.880525	0.821681
Adipoq	0.906206	0.869879	1.23433	1.16329	1.00021	1.08341	0.866883	0.771193	0.870454	1.05083
Fabp4	1.00615	0.982067	1.1008	0.787304	1.25113	1.05989	1.03833	0.915904	1.13263	1.38258
Cox8b	0.785732	0.898082	1.11974	1.01549	1.46163	1.15344	1.03368	0.787211	1.48598	1.79711
Cox7a1	0.992582	0.952793	1.32232	0.979344	0.997568	1.11727	1.05067	0.969841	0.818527	1.09582
Ppargc1a	1.102	1.05782	1.21248	1.26329	0.779542	1.42119	1.00109	0.975647	1.0941	1.22188

## Sheet: S1E
	WT			ASK1, 2, 3 TKO
(–)	1.1408	1.02844	0.830759	0.671703	0.806361	0.95038
10 nM insulin	2.43583	2.46598	1.60929	1.31294	1.95601	1.96906

## Sheet: S3A Fig
WT	ASK1 KO
31.8	29.5
29.1	27.4
27.9	28.3
29.2	28.3
32.4	32.3
29.8	29.4
26.7	27.8
31.3	27.4

## Sheet: S3B Fig
	WT								ASK1 KO
0	141	81	89	47	91	120	115	94	78	83	72	57	89	89	121	106
15	336	198	251	130	152	218	230	210	188	258	188	184	178	192	214	237
30	282	233	247	140	177	219	247	217	234	251	185	184	166	191	228	210
60	182	152	184	108	141	176	202	150	151	184	133	167	145	141	210	179
90	150	92	121	90	100	144	154	128	113	144	100	135	94	126	164	150
120	142	92	110	78	90	132	130	104	102	130	101	105	96	104	130	109

## Sheet: S3C Fig
	WT								ASK1 KO
0	166	153	187	148	89	160	110	100	164	171	131	151	131	91	128	116
15	174	156	172	119	56	139	106	115	161	164	104	121	84	84	113	110
30	128	166	130	95	55	91	75	91	130	145	75	119	70	67	87	89
60	152	151	154	101	50	86	70	84	125	155	72	107	87	80	69	81
90	142	148	173	112	65	89	75	101	131	152	75	112	87	98	103	111
120	136	128	168	90	84	95	98	109	135	147	81	111	101	105	106	113

## Sheet: S3D Fig
WT	ASK1 KO
46.7	35.6
37.2	40
43.8	32.4
46.5	37.4
37.3	35.6
43.7	42.8
38.6	37.3
37.7	39.4
42.9	39.5
51	40.7
40.1	36.7
42.6	44.2
30.8	41
35.7	40
39.2	32.3
38.9	33.8
45.2	34.3
42.9	43.3
42.5	38.7
45.4	42.6
35.5
35.3
47.5
41.5
34.9
38.4
41.8

## Sheet: S3E Fig
	WT																											ASK1 KO
0	168	117	149	189	158	159	186	179	175	146	131	183	97	128	138	161	179	138	123	135	144	149	153	156	183	175	267	147	183	231	203	154	206	186	183	218	153	138	284	213	242	102	137	160	350	207	202
15	397	262	296	343	275	333	369	352	261	301	309	302	237	187	310	380	413	230	267	245	364	227	266	236	364	425	357	224	489	345	366	308	478	325	404	427	420	345	526	429	433	226	330	336	477	416	533
30	519	326	312	373	274	347	437	425	357	282	347	321	255	226	318	412	320	266	257	334	263	210	347	271	430	293	392	236	499	476	360	366	464	382	454	550	515	393	600	406	489	233	340	293	511	311	594
60	405	230	333	315	237	348	366	350	394	255	240	297	191	196	294	307	361	212	203	221	191	155	210	203	220	245	455	240	445	458	304	301	361	304	401	473	427	348	600	372	374	196	274	196	463	482	600
90	328	203	241	353	250	326	323	319	308	221	206	281	151	162	257	240	252	155	172	202	171	137	201	181	263	216	436	235	404	302	248	257	325	223	359	389	431	279	600	287	319	140	215	174	441	223	494
120	371	143	215	304	225	303	283	266	240	208	197	210	127	136	222	230	196	171	151	192	172	125	233	168	174	178	378	165	294	256	230	207	341	205	278	333	365	230	600	257	292	119	222	153	304	164	324

[truncated: 12 more sheets: S3F Fig, S3G Fig, S3H Fig, S3I Fig, S3J Fig, S3K Fig, S3L Fig, S3M Fig, S3N Fig, S3O Fig, S3P Fig, S3Q Fig]
